# Supplementary material for: Insights into the Cytochrome P450 Monooxygenase Superfamily in Osmanthus fragrans and the Role of OfCYP142 in Linalool Synthesis
Source: Int J Mol Sci. 2022 Oct 12;23(20):12150. doi: 10.3390/ijms232012150 (PMC9602793; doi:10.3390/ijms232012150)
Supplement: Supplementary file 1 [file ijms-23-12150-s001.zip]

Archive with 2 entries (2 files):
- Supporting information for publication .pdf
- Supporting information for publication .xlsx
